# Supplementary material for: Patterns of database citation in articles and patents indicate long-term scientific and industry value of biological data resources
Source: F1000Res. 2016 Feb 11;5:ELIXIR-160. [Version 1] doi: 10.12688/f1000research.7911.1 (PMC4821287; doi:10.12688/f1000research.7911.1)
Supplement: Raw data for ‘Patterns of database citation in articles and patents indicate long-term scientific and industry value of biological data resources’, Bousfield et al., 2016 — README.txt contains an index to the accompanying datasets: definition of the data fields is given along with a short STATA do routine. [file f1000research-5-8516-s0000.tgz]

Archive with 1 entries (1 files):
- 4a85732b-dfa2-44c8-9cbd-4e066a428501_Patterns_of_data_citations.zip
