# Supplementary material for: Patterns of database citation in articles and patents indicate long-term scientific and industry value of biological data resources
Source: F1000Res. 2016 Feb 11;5:ELIXIR-160. [Version 1] doi: 10.12688/f1000research.7911.1 (PMC4821287; doi:10.12688/f1000research.7911.1)
Supplement: Supplementary file 2 [file f1000research-5-8516-s0001.tgz]

Archive with 1 entries (1 files):
- c5cf34a2-33a7-45b9-846e-8338933d0cb7.docx
